# Supplementary material for: A retrospective study of 3D-printed custom titanium prostheses for reconstruction of bone defects after resection of pelvic tumors: technical points and early results
Source: BMC Surg. 2025 Oct 31;25:513. doi: 10.1186/s12893-025-03253-5 (PMC12577181; doi:10.1186/s12893-025-03253-5)
Supplement: Supplementary file 1 — Supplementary Material 1. [file 12893_2025_3253_MOESM1_ESM.xlsx]

## Sheet: 原始数据
序号	姓名	年龄（岁）	性别	身高（cm）	体重（kg）	肿瘤类型	骨盆肿瘤Enneking分期/TNM分期	骨盆病灶分区	固定螺钉方式	切除方式	手术时间	出血量（ml）	手术时间（h）	6个月后患侧骶髂关节间隙（mm）	术后健侧骶髂关节间隙	术前健侧骶髂关节间隙（mm）	术前VAS	术后1月VAS	术后3月VAS	术后6月VAS	术后12月VAS	术前MSTS 93评分	术后3个月MSTS 93评分	术前生活质量评分	术后1月生活质量评分	术后3月生活质量评分	术后6月生活质量评分	术后12月生活质量评分	并发症	总生存随访时间（月）	生存状态		无进展时间（月）	状态
1	骆怡蓉	16	女	165	60	软骨肉瘤	IIb	I+II区	骶骨4颗松质骨螺钉，髂骨1颗松质骨螺钉，耻骨1颗松质骨螺钉	广泛切除	2022.8.23	870	6	3.9	2.76	2.28	6	3	3	2	1	15	27	60	70	80	90	90	左股骨周围异位骨化、15个月后耻骨钉断裂	18.2	0		18.2	0
2	杨艳花	33	女	152	52	转移性腺癌	IV	I+II+III区	髂骨纵轴3颗松质骨螺钉，横轴2颗螺钉	边缘切除	2023.10.08	1200	7	3.18	1.72	1.51	8	4	3	3	2	9	24	50	50	60	70	80	4个月后局部复发进展	7	0		4	1
3	赵鹏	46	男	173	86	转移性腺癌（直肠）	IV	II+III区	髂骨纵轴朝向骶髂关节3颗螺钉，朝向外侧1颗螺钉，横轴2颗螺钉	边缘切除	2023.11.28	2000	8	3.7	1.9	1.79	7	6	3	3	2	10	21	40	40	60	70	80	术后1个月因不正当康复导致脱位，4个月后远处转移	6	0		4	1
4	蒋开翠	52	女	160	60	骨肉瘤	IIb	I+II+IV区	5颗螺钉横轴固定骶骨，1颗螺钉置入腰椎后连接棒	广泛切除	2022.11.18	13300	10	1.4	3.1	1.3	9	4	5	4	4	12	26	60	70	80	80	80	术后2个月腹部转移，术后切口延迟愈合，髋关节周围异位骨化	16.5	0		2.5	1
5	王泽学	42	男	170	86	骨肉瘤	IIb	II+III区	4颗螺钉横轴固定髂骨，2颗螺钉纵向置入骶骨，2颗螺钉纵向置入髂骨	广泛切除	2022.09.07	3500	9	2.71	2.22	2.13	9	6	7	6	7	3	16	40	50	60	50	50	髋关节周围异位骨化，2023.04死亡，术后3个月复发+转移	8	1		3	1
6	王德	54	男	178	69	转移性肝癌	IV	I+II+IV区	4颗螺钉横轴固定骶骨，1颗螺钉固定腰椎，棒连接	边缘切除	2023.03.29	5000	8.5	1.23	3.22	2.12	7	4	2	2	1	13	27	60	60	70	80	80	股骨颈周围异位骨化	12	0		11	0
7	朱益	53	男	170	70	软骨肉瘤	IIb	I+II+III+IV区	5颗螺钉纵轴固定髂骨，2颗螺钉横轴固定髂骨	病灶内切除	2023.08.19	2000	6.5	2.86	2.51	1.66	6	3	2	2	1	15	26	70	70	80	80	90	无	6.3	0		6.3	0
												3981.43	7.85714

## Sheet: MSTS 93
术前MSTS 93评分	术后3个月MSTS 93评分
2+2+1+3+3+4=15	4+4+5+5+5+4=27
1+2+1+4+0+1=9	4+3+5+4+4+4=24
1+2+1+4+2+0=10	3+3+4+3+4+4=21
0+3+1+3+3+2=12	4+4+5+5+4+4=26
0+1+0+1+1+0=3	2+2+2+3+4+3=16
2+3+1+3+3+1=13	4+4+5+5+4+5=27
3+2+1+4+2+3=15	4+4+5+5+4+4=26
